# Supplementary material for: Overview and outcome of Hodgkin’s Lymphoma: Experience of a single developing country’s oncology centre
Source: PLoS One. 2018 Apr 12;13(4):e0195629. doi: 10.1371/journal.pone.0195629 (PMC5896958; doi:10.1371/journal.pone.0195629)
Supplement: S1 File — (XLSX) [file pone.0195629.s001.xlsx]

## Sheet: sheet1
age	sex	subtype	site	stage	B-Symptoms	outcome	follow up time (months)	progression free survival (months)	PET	hb	wbc	lymphocyte	albumin g/dl	LDH U/L	ESR	treatment
3	m	MC	cervical	ii	yes	remission	12	12	₋	9.9	9400	3000	3.46	756	43	6
4	f	NS	cervical	iii	Yes	death	23	18	₊	10	12300	3100	4.65	236	35	6
4	f	MC	cervical	i	No	progression	12	9	₊	10.2	5400	1100	4.23	245	48	4
5	f	MC	abdominal	i	No	remission	1	1	₋	10.5	8500	3500	3.4	764	43	4
5	f	NS	mesenteric	iii	No	remission	11	11	₋	9.9	4500	1000	4.54	567	41	6+R
5	m	MC	cervical	iii	Yes	remission	71	71	₋	10.2	7000	2700	4.3	249	65	6
6	m	NS	cervical	iii	Yes	progression	46	16	₊	10.3	16400	4200	2.7	235	28	6
6	m	NLP	cervical	ii	No	remission	79	79	₋	9.8	9300	3600	3.93	348	65	4
6	m	MC	cervical	iv	Yes	remission	8	8	₋	10	4300	1000	3.46	657	87	8
7	f	NLP	cervical	i	No	remission	21	21	₋	11	4200	790	4.4	458	125	4
7	m	MC	cervical	iii	Yes	remission	37	37	₋	10	6100	1900	3.81	248	33	6
8	f	NS	cervical	iii	Yes	remission	70	70	₋	9.7	6300	2300	4.76	241	26	6
8	f	MC	cervical	ii	No	remission	12	12	₋	10.4	5300	1400	3.32	756	37	6
8	f	MC	cervical	iii	Yes	remission	23	23	₋	11	11300	3000	4.17	643	46	6+R
9	m	MC	cervical	ii	Yes	progression	18	13	₊	11.6	12300	1800	3.21	245	46	6
9	f	NS	mediast.	iii	Yes	progression	38	19	₊	11.2	19400	3700	4.23	241	29	6
9	m	MC	cervical	ii	No	death	12	10	₊	11.3	5000	1800	3.34	986	95	6
10	m	NS	cervical	iii	Yes	remission	31	31	₋	11.4	12000	1700	4.3	345	29	6
11	m	MC	tonsilar	iii	Yes	remission	12	12	₋	13.6	7400	1700	4.1	1587	54	6+R
11	f	MC	mediast.	i	No	remission	22	22	₋	11.8	8600	2300	4.81	879	47	4
11	m	NS	cervical	i	No	progression	71	26	₊	11	8400	2900	3.12	319	45	4
12	m	NS	cervical	ii	No	remission	22	22	₋	12	10300	3500	3.35	598	50	4
15	m	LD	mediast.	iii	Yes	remission	17	17	₋	11	15000	2000	4.18	321	165	6
15	m	NS	mediast.	i	Yes	progression	11	9	₊	8.9	4300	410	4.82	243	67	4
15	f	NS	cervical	ii	Yes	remission	8	8	₋	10.2	13300	3800	3.45	453	45	6
15	f	MC	supraclav	i	Yes	remission	6	6	₋	11.4	7500	2200	4.4	762	37	4
16	m	NS	cervical	i	No	remission	40	40	₋	15	11200	3800	3.56	257	34	4
16	f	MC	cervical	ii	No	remission	18	18	₋	11.3	7200	1600	3.31	241	75	4
16	m	NS	abdominal	ii	No	remission	9	9	₋	11	7430	2100	4.31	247	43	4+R
17	f	NS	cervical	ii	No	remission	45	45	₋	11.8	8000	3100	4.2	436	34	4+R
17	f	MC	cervical	ii	Yes	remission	8	8	₋	11	9400	3200	4.86	675	87	6
17	m	MC	cervical	ii	Yes	progression	12	8	₊	9.4	9600	3100	4.5	234	43	6+R
18	f	LD	cervical	iii	Yes	remission	37	37	₋	11	10500	4300	4.32	241	43	8	BEACOPP
18	m	NS	cervical	i	No	remission	8	8	₋	13.5	4900	600	4.81	254	128	4+R
18	m	NS	abdominal	iv	Yes	progression	11	9	₊	14	9300	3400	4.8	846	49	8+R	BEACOPP
18	m	MC	cervical	ii	Yes	remission	11	11	₋	12.9	11200	3700	3.65	1876	65	6
18	f	NS	cervical	ii	Yes	remission	1	1	₋	11.2	8400	900	4.43	768	76	6
18	f	NS	cervical	iii	Yes	remission	2	2	₋	10.5	6200	3200	3.4	582	87	6+R	BEACOPP
20	f	NS	mediast.	ii	No	remission	22	22	₋	12.4	22000	4300	3.75	365	64	4
20	f	MC	abdominal	ii	Yes	death	12	11	₊	12.4	24000	5400	3.65	265	45	6+R
21	f	MC	cervical	ii	Yes	remission	39	39	₋	12	9700	3100	3.21	243	27	6
22	f	NS	mediast.	ii	Yes	remission	38	38	₋	12.6	5400	560	4.12	321	33	6+R
22	m	MC	cervical	iii	Yes	progression	47	21	₊	12.6	15500	2400	3.7	578	43	6
22	f	NS	cervical	i	No	remission	41	41	₋	12.6	4800	860	4.67	391	122	4
22	f	NS	cervical	i	No	remission	24	24	₋	9.8	10300	3100	3.42	241	57	4
22	f	MC	cervical	i	No	remission	7	7	₋	12	8500	2000	4.31	248	46	4
23	f	NS	cervical	iii	Yes	remission	42	42	₋	12.4	8300	2500	4.35	260	23	8	BEACOPP
23	f	MC	mediast.	ii	Yes	progression	39	19	₊	11.8	14000	5400	3.3	1564	76	6+R
23	m	MC	cervical	i	No	remission	25	25	₋	11.7	14000	6400	4.35	411	87	4
23	m	MC	supraclav	ii	No	remission	23	23	₋	13.9	16000	4100	4.32	243	45	4
23	m	NLP	cervical	ii	Yes	remission	16	16	₋	10.3	27000	3400	4.32	241	123	6
23	m	MC	cervical	iii	Yes	remission	14	14	₋	13.2	7200	2100	3.43	276	45	8	BEACOPP
23	f	NS	cervical	ii	Yes	remission	12	12	₋	11	8100	3500	3.75	1543	143	6
24	m	MC	cervical	ii	No	remission	27	27	₋	9.6	5300	1700	4.42	254	154	4
25	f	NS	cervical	ii	Yes	remission	41	41	₋	11.9	5600	3000	3.65	247	45	6
25	f	MC	cervical	iii	Yes	remission	79	79	₋	12.6	7600	3600	4.43	256	65	8	BEACOPP
25	m	NS	cervical	i	Yes	remission	43	43	₋	12.8	6800	2700	4.38	398	123	4+R
25	f	NS	supraclav	ii	No	remission	1	1	₋	13	4300	1300	4.87	1764	51	4
25	f	NS	stomach	iii	No	remission	70	70	₋	12.5	10200	3600	3.65	784	42	8
25	m	NS	cervical	ii	No	remission	71	71	₋	13	6500	2300	3.85	597	47	4
26	f	NS	mediast.	ii	Yes	remission	71	71	₋	10.9	13400	5300	3.45	254	54	6
26	m	NS	cervical	ii	Yes	remission	12	12	₋	14.3	6500	540	3.96	345	76	6
26	m	MC	mesenteric	iii	Yes	remission	17	17	₋	9.8	6500	1800	4.3	243	65	8	BEACOPP
26	m	NS	cervical	ii	No	remission	18	18	₋	10.4	6300	2500	3.32	265	79	4
26	f	NS	cervical	iii	Yes	remission	9	9	₋	9.5	5400	800	4.6	498	28	8	BEACOPP
27	f	NS	cervical	ii	Yes	progression	31	16	₊	13	16000	5400	3.21	1352	103	6+R
27	f	NS	cervical	ii	No	remission	41	41	₋	13	13200	4100	4.32	257	76	4
27	m	LR	cervical	ii	Yes	progression	4	3	₊	14	8300	2500	3.7	375	54	6
28	f	NS	cervical	ii	Yes	remission	4	4	₋	10	7500	4100	3.75	345	154	6
28	m	MC	cervical	ii	Yes	remission	51	51	₋	13.2	6400	870	4.75	242	76	6
29	f	MC	lung	iv	Yes	progression	22	9	₊	12.1	4300	1900	4.5	872	74	8+R	BEACOPP	r
29	f	NS	mediast.	iv	Yes	remission	17	17	₋	8.9	8100	3200	3.65	245	78	8+R	BEACOPP	r
29	f	NS	cervical	ii	No	remission	2	2	₋	12.9	3800	580	3.31	324	32	4+R
30	m	NS	cervical	iii	No	remission	16	16	₋	9.9	12800	3400	3.1	485	82	8
30	f	NS	supraclav	i	No	remission	14	14	₋	11.4	5400	1300	4.32	562	45	4
31	f	NS	abdominal	ii	Yes	remission	4	4	₋	8.9	5300	2100	4.65	245	123	6
32	f	MC	cervical	iii	No	remission	15	15	₋	13	10700	3100	4.64	365	45	8+R
33	m	NS	lung	iii	Yes	death	62	56	₊	11.3	21000	7200	4.2	1675	29	8	BEACOPP
33	m	MC	cervical	iv	Yes	remission	8	8	₋	8.7	8300	3200	4.76	245	54	8	BEACOPP
33	m	MC	supraclav	ii	Yes	remission	2	2	₋	13	8500	3600	4.32	243	37	6
34	f	NS	cervical	ii	Yes	progression	27	11	₊	10	7400	530	3.21	965	65	6
34	f	NS	cervical	ii	Yes	remission	17	17	₋	10.4	6300	2700	4.12	247	28	6
35	m	NS	cervical	ii	Yes	remission	1	1	₋	11	12000	2900	4.32	957	56	6
38	m	MC	cervical	ii	No	remission	34	34	₋	12.2	9230	3500	3.45	248	43	4
38	f	MC	mediast.	ii	Yes	remission	16	16	₋	11	8100	3500	4.32	300	76	6
40	f	MC	inguinal	ii	Yes	remission	8	8	₋	12.2	9200	4100	3.27	243	67	6
41	f	NS	supraclav	ii	No	remission	14	14	₋	10.6	9300	3400	4.54	243	62	4
42	m	MC	cervical	i	No	remission	18	18	₋	13.3	7300	2600	4.32	243	87	4
42	m	MC	paraoartic	iii	Yes	remission	4	4	₋	11.7	25000	4300	3.53	328	131	8+R	BEACOPP	r
47	m	MC	cervical	iii	No	remission	15	15	₋	9	6400	3700	3.71	798	72	8
50	m	MC	cervical	iv	Yes	progression	10	8	₊	12.2	8200	3400	3.45	1356	56	8+R	BEACOPP	r
52	m	MC	cervical	i	Yes	remission	13	13	₋	12.5	19000	5400	3.65	420	65	4
58	m	NS	cervical	ii	No	remission	28	28	₋	10	6000	2100	3.21	365	34	4
60	m	MC	cervical	ii	No	remission	24	24	₋	14	16000	6300	4.53	275	23	4
61	f	MC	supraclav	iii	Yes	remission	23	23	₋	11	6200	2000	4.72	248	35	8	BEACOPP
62	m	MC	cervical	ii	Yes	progression	10	8	₊	10.4	11000	3400	3.12	856	51	6
63	f	NS	cervical	i	No	remission	21	21	₋	9.7	5400	2400	4.78	243	39	4
69	m	MC	cervical	ii	Yes	remission	41	41	₋	11	10540	3700	3.51	278	59	6
70	f	MC	cervical	ii	Yes	progression	12	9	₊	9	7300	3200	4.81	247	39	6
72	m	NS	cervical	i	No	progression	12	10	₊	11.6	23000	4000	4.97	548	42	4
74	m	NS	cervical	ii	No	progression	46	31	₊	12	13000	3100	3.8	578	25	4
80	f	NS	cervical	iii	No	remission	25	25	₋	9.7	8000	2800	4.74	243	61	8
83	f	MC	cervical	ii	No	progression	42	18	₊	10.6	13700	1700	4.2	896	87	4
